# Supplementary material for: Residue contacts predicted by evolutionary covariance extend the application of ab initio molecular replacement to larger and more challenging protein folds
Source: IUCrJ. 2016 Jun 15;3(Pt 4):259–70. doi: 10.1107/S2052252516008113 (PMC4937781; doi:10.1107/S2052252516008113)
Supplement: Supplementary file 1 [file m-03-00259-sup1.xlsx]

## Sheet: Summary
															Secondary Structure Content
PDB ID	Structure Title	Resolution (Å)	Space Group	Chain ID	Target Chain Length	Target Chains	Estimated Chains in ASU	Number of residues in ASU	Number of atoms in ASU	Number of unique ligands in ASU	Structure Solution Method	Matthews coefficient	Solvent Content (%)	Fold classification	α-helix	β-strand	Number of Effective Sequences
1a6m	Oxy-myoglobin, atomic resolution	1	P21	A	151	1	1	151	3006	3	MOLECULAR REPLACEMENT	1.9	36	all-α	78.1	0	577
1aba	The structure of oxidized bacteriophage T4 glutaredoxin	1.45	P 21 21 21	A	87	1	1	87	1827	1	MOLECULAR REPLACEMENT	2.22	44.62	mixed α/β	34.5	18.4	1037
1bdo	Structure of the biotinyl domain of acetyl-coenzyme A carboxylase	1.8	P 21 21 2	A	80	1	1	80	1454	1	MAD	2.48	49	all-β	0	45	940
1bkr	Calponin Homology (CH) domain from human beta-spectrin at 1.1 Angstrom resolution	1.1	P21	A	109	1	1	108	2367	0	MOLECULAR REPLACEMENT	2.04	39.8	all-α	61.5	0	245
1chd	CheB methylesterase domain	1.75	P 32 2 1	A	203	1	1	198	3330	0	MIRAS	2.35	47.65	mixed α/β	31	23.2	852
1e0s	Small G-protein Arf6-GDP	2.28	P 61 2 2	A	174	1	1	173	3117	3	MOLECULAR REPLACEMENT	2.18	37	mixed α/β	36.2	35.6	1831
1eaz	Crystal structure of the phosphoinositol (3,4)-bisphosphate	1.4	C 2 2 21	A	125	1	1	103	2097	1	MOLECULAR REPLACEMENT	2.48	48	mixed α+β	19.2	31.2	1060
1hh8	The active N-terminal region of P67Phox	1.8	P 31	A	213	1	1	197	3672	1	MAD	2.71	45	all-α	59.2	2.8	1325
1kjl	High resolution X-ray structure of human galectin-3 in complex with LacNAc	1.4	P 21 21 21	A	146	1	1	142	2769	4	MAD	2.15	42.68	all-β	2.1	57.5	272
1kw4	Polyhomeotic SAM domain structure	1.75	P 65	A	89	1	1	70	1281	1	MAD	2.25	45.27	all-α	51.7	0	413
1lo7	X-ray structure of 4-hydroxybenzoyl CoA thioesterase	1.5	I 2 2 2	A	141	1	1	140	2801	2	MOLECULAR REPLACEMENT	2.06	40.22	mixed α+β	24.8	44	1026
1npu	Crystal structure of the extracellular domain of murine PD-1	2	P 21 21 21	A	117	1	1	116	2016	0	MOLECULAR REPLACEMENT	1.67	25.8	all-β	2.6	55.6	943
1pnc	Accuracy and precision in protein crystal structure analysis	1.6	P 21 21 21	A	99	1	1	99	1965	1	n/a	1.82	32.48	all-β	0	35.4	887
1tjx	Crystallographic identification of Ca2+ coordination sites in Synaptotagmin I C2B Domain	1.04	P 32 2 1	A	159	1	1	156	3041	3	MOLECULAR REPLACEMENT	2.4	48	mixed α+β	18.2	42.1	1189
1tlv	Structure of the native and inactive LicT PRD from B. subtilis	1.95	P 32 2 1	A	221	1	1	204	3732	1	SAD	2.8	50	all-α	71.5	0	1049
2nuz	Crystal structure of alpha spectrin SH3 domain	1.85	P 21 21 21	A	62	1	1	59	1002	0	MOLECULAR REPLACEMENT	2.57	52.16	all-β	0	40.3	1048
2qyj	Crystal structure of a designed full consensus ankyrin	2.05	P 61	A	166	1	1	154	2680	1	MOLECULAR REPLACEMENT	2.28	45.99	all-α	51.2	0	1133
3w56	Structure of a C2 domain	1.6	I2	A	131	1	1	109	2162	0	MOLECULAR REPLACEMENT	2.05	40.1	all-β	0	48.1	949
4cl9	N-terminal bromodomain of human Brd4 with I-BET295	1.4	P 21 21 21	A	127	1	1	127	2855	2	MOLECULAR REPLACEMENT	2.21	44.37	all-α	52	0	1038
4u3h	Crystal structure of FN3con	1.98	P 41 3 2	A	100	1	1	100	1468	0	MOLECULAR REPLACEMENT	2.47	50.27	all-β	0	52	1226
4w97	Structure of ketosteroid transcriptional regulator KstR2 of Mycobacterium tuberculosis	1.6	C2	A	200	1	1	204	4136	2	MOLECULAR REPLACEMENT	2.75	55.25	all-α	73	0	1474

## Sheet: Molecular Replacement
				Top-1 cluster														Top-3 cluster
						Top-scoring model by SHELXE CC score		Number of search models passing success criteria				Success by side-chain treatment			Success by subclustering radii					Top-scoring model by SHELXE CC score		Number of search models passing success criteria				Success by side-chain treatment			Success by subclustering radii
PDB ID	Contact treatment [1]	Number of contacts	Contact prediction accuracy [2]	Median Template-Modelling score	Number of search models	Top SHELXE CC	Top SHELXE ACL	Overall	Shelxe [3]	Refmac [4]	Rebuild [4]	Poly-alanine	Most reliable	All-atom	1Å	2Å	3Å	Median Template-Modelling score	Number of search models	Top SHELXE CC	Top SHELXE ACL	Overall	Shelxe [3]	Refmac [4]	Rebuild [4]	Poly-alanine	Most reliable	All-atom	1Å	2Å	3Å
1a6m	Rosetta	null	null	0.336	51	8.18	10	0	0	0	0	0	0	0	0	0	0	0.327	102	51.86	75	1	1	0	1	1	0	0	0	1	0
	Pconsc2	151	0.655629	0.765	108	8.22	11	0	0	0	0	0	0	0	0	0	0	0.756	327	52.56	78	4	4	0	4	1	2	1	4	0	0
1aba	Rosetta	null	null	0.318	111	44.32	26	3	3	0	3	3	0	0	0	2	1	0.321	312	44.32	26	4	3	0	4	3	0	1	0	2	2
	Pconsc2	87	0.781609	0.546	153	51.97	28	25	25	0	25	12	10	3	7	9	9	0.547	429	54.07	43	58	56	0	58	26	18	14	20	19	19
	PconsC2+bbcontacts	92	0.787234	0.584	141	52.47	42	56	56	0	56	22	19	15	13	23	20	0.571	411	52.47	42	93	91	0	93	39	30	24	23	43	27
1bdo	Rosetta	null	null	0.386	126	51.69	38	10	10	0	9	4	6	0	5	5	0	0.352	342	51.69	38	27	27	0	25	10	14	3	12	10	5
	Pconsc2	80	0.9625	0.49	132	50.27	24	6	5	0	6	2	3	1	6	0	0	0.487	381	51.11	24	16	14	0	16	7	7	2	8	6	2
	PconsC2+bbcontacts	91	0.913043	0.477	144	49.9	17	18	15	0	18	4	8	6	4	9	5	0.466	372	49.9	17	19	16	0	19	4	9	6	4	10	5
1bkr	Rosetta	null	null	0.311	33	50.64	108	4	4	0	4	3	1	0	3	0	1	0.304	105	52.02	54	21	21	0	21	14	4	3	8	5	8
	Pconsc2	109	0.541284	0.714	153	50.92	107	8	8	0	8	4	4	0	5	3	0	0.691	459	50.92	107	13	13	0	13	9	4	0	6	6	1
1chd	Rosetta	null	null	0.232	6	11.88	9	0	0	0	0	0	0	0	0	0	0	0.234	12	11.88	9	0	0	0	0	0	0	0	0	0	0
	Pconsc2	203	0.931034	0.634	102	13.66	7	0	0	0	0	0	0	0	0	0	0	0.63	279	14.34	7	0	0	0	0	0	0	0	0	0	0
	PconsC2+bbcontacts	222	0.924107	0.626	105	13.57	8	0	0	0	0	0	0	0	0	0	0	0.615	225	13.73	7	0	0	0	0	0	0	0	0	0	0
1e0s	Rosetta	null	null	0.226	3	15.18	7	0	0	0	0	0	0	0	0	0	0	0.234	15	19.15	7	0	0	0	0	0	0	0	0	0	0
	Pconsc2	174	0.712644	0.495	75	19.94	7	0	0	0	0	0	0	0	0	0	0	0.429	195	20.06	8	0	0	0	0	0	0	0	0	0	0
	PconsC2+bbcontacts	184	0.691489	0.52	90	20.05	7	0	0	0	0	0	0	0	0	0	0	0.417	207	20.38	8	0	0	0	0	0	0	0	0	0	0
1eaz	Rosetta	null	null	0.332	51	12.5	9	0	0	0	0	0	0	0	0	0	0	0.322	135	12.59	8	0	0	0	0	0	0	0	0	0	0
	Pconsc2	125	0.944	0.547	117	12.21	8	0	0	0	0	0	0	0	0	0	0	0.517	345	18.67	13	0	0	0	0	0	0	0	0	0	0
	PconsC2+bbcontacts	136	0.927536	0.581	117	40.28	30	1	1	0	1	0	1	0	1	0	0	0.59	327	47.76	103	28	28	0	28	9	13	6	11	10	7
1hh8	Rosetta	null	null	0.405	39	48.61	94	3	3	0	3	1	1	1	2	1	0	0.371	66	48.61	94	3	3	0	3	1	1	1	2	1	0
	Pconsc2	213	0.652582	0.44	111	11.12	10	0	0	0	0	0	0	0	0	0	0	0.429	297	11.12	10	0	0	0	0	0	0	0	0	0	0
1kjl	Rosetta	null	null	0.301	30	10.56	9	0	0	0	0	0	0	0	0	0	0	0.275	63	10.78	8	0	0	0	0	0	0	0	0	0	0
	Pconsc2	146	0.727273	0.367	63	11.02	11	0	0	0	0	0	0	0	0	0	0	0.371	174	12.56	9	0	0	0	0	0	0	0	0	0	0
	PconsC2+bbcontacts	183	0.704301	0.385	81	11.13	9	0	0	0	0	0	0	0	0	0	0	0.385	201	11.48	9	0	0	0	0	0	0	0	0	0	0
1kw4	Rosetta	null	null	0.344	150	54.36	69	47	47	0	47	19	16	12	15	14	18	0.353	393	54.36	69	137	136	0	136	54	45	38	39	48	50
	Pconsc2	89	0.619048	0.44	168	54.28	69	19	19	0	19	11	8	0	9	6	4	0.44	468	55.04	70	101	100	0	101	38	38	25	44	40	17
1lo7	Rosetta	null	null	0.332	48	11.85	10	0	0	0	0	0	0	0	0	0	0	0.322	120	11.85	10	0	0	0	0	0	0	0	0	0	0
	Pconsc2	141	0.985816	0.528	114	11.6	6	0	0	0	0	0	0	0	0	0	0	0.508	327	31.74	17	3	2	0	3	0	2	1	0	2	1
	PconsC2+bbcontacts	146	0.979592	0.535	108	19.01	12	0	0	0	0	0	0	0	0	0	0	0.521	333	29.32	16	3	3	0	3	1	2	0	0	3	0
1npu	Rosetta	null	null	0.254	63	16.96	7	0	0	0	0	0	0	0	0	0	0	0.246	111	17.8	8	0	0	0	0	0	0	0	0	0	0
	Pconsc2	117	0.940171	0.438	78	17.59	11	0	0	0	0	0	0	0	0	0	0	0.382	210	17.59	11	0	0	0	0	0	0	0	0	0	0
	PconsC2+bbcontacts	136	0.834532	0.389	66	17.06	7	0	0	0	0	0	0	0	0	0	0	0.349	180	18.27	9	0	0	0	0	0	0	0	0	0	0
1pnc	Rosetta	null	null	0.201	36	13.7	8	0	0	0	0	0	0	0	0	0	0	0.219	126	15.19	10	0	0	0	0	0	0	0	0	0	0
	Pconsc2	99	0.888889	0.47	114	15.53	8	0	0	0	0	0	0	0	0	0	0	0.459	300	15.64	8	0	0	0	0	0	0	0	0	0	0
	PconsC2+bbcontacts	111	0.830357	0.478	105	15.48	6	0	0	0	0	0	0	0	0	0	0	0.469	297	15.48	6	0	0	0	0	0	0	0	0	0	0
1tjx	Rosetta	null	null	0.236	12	7.56	10	0	0	0	0	0	0	0	0	0	0	0.233	27	7.56	10	0	0	0	0	0	0	0	0	0	0
	Pconsc2	159	0.886792	0.427	57	7.1	9	0	0	0	0	0	0	0	0	0	0	0.41	165	7.88	10	0	0	0	0	0	0	0	0	0	0
	PconsC2+bbcontacts	178	0.857143	0.425	66	7.56	9	0	0	0	0	0	0	0	0	0	0	0.37	150	7.56	9	0	0	0	0	0	0	0	0	0	0
1tlv	Rosetta	null	null	0.272	6	16.22	7	0	0	0	0	0	0	0	0	0	0	0.271	18	17.13	8	0	0	0	0	0	0	0	0	0	0
	Pconsc2	221	0.731707	0.529	126	18.22	9	0	0	0	0	0	0	0	0	0	0	0.526	399	42.01	21	2	2	0	2	0	1	1	2	0	0
2nuz	Rosetta	null	null	0.374	126	19.26	11	0	0	0	0	0	0	0	0	0	0	0.366	393	19.99	8	0	0	0	0	0	0	0	0	0	0
	Pconsc2	62	0.951613	0.622	156	56.97	56	62	59	0	60	26	19	17	40	16	6	0.536	444	56.97	56	76	73	0	73	30	25	21	54	16	6
	PconsC2+bbcontacts	70	0.901408	0.65	147	55.98	55	57	57	0	57	32	10	15	11	26	20	0.612	453	56.69	57	183	183	0	183	80	60	43	57	71	55
2qyj	Rosetta	null	null	0.865	162	57.46	50	155	153	85	155	51	51	53	55	58	42	0.849	501	57.46	50	378	374	222	377	125	126	127	158	127	93
	Pconsc2	166	0.692771	0.78	153	55.33	75	82	82	0	81	33	30	19	41	30	11	0.781	453	55.61	49	329	329	28	327	121	117	91	133	128	68
3w56	Rosetta	null	null	0.281	45	14.02	8	0	0	0	0	0	0	0	0	0	0	0.261	129	15.72	12	0	0	0	0	0	0	0	0	0	0
	Pconsc2	131	0.90625	0.44	57	14	7	0	0	0	0	0	0	0	0	0	0	0.391	123	14	7	0	0	0	0	0	0	0	0	0	0
	PconsC2+bbcontacts	146	0.895833	0.444	69	13.02	10	0	0	0	0	0	0	0	0	0	0	0.394	150	13.02	10	0	0	0	0	0	0	0	0	0	0
4cl9	Rosetta	null	null	0.321	60	44.07	124	1	1	0	1	1	0	0	0	0	1	0.333	210	44.07	124	1	1	0	1	1	0	0	0	0	1
	Pconsc2	127	0.669291	0.605	147	30.48	21	1	1	0	1	1	0	0	0	1	0	0.603	408	30.48	21	1	1	0	1	1	0	0	0	1	0
4u3h	Rosetta	null	null	0.29	114	17.22	7	0	0	0	0	0	0	0	0	0	0	0.293	273	18.64	8	0	0	0	0	0	0	0	0	0	0
	Pconsc2	100	0.95	0.461	117	49.68	21	14	14	0	14	8	6	0	0	14	0	0.475	357	49.68	21	14	14	0	14	8	6	0	0	14	0
	PconsC2+bbcontacts	109	0.910714	0.563	129	42	14	1	1	0	1	1	0	0	0	1	0	0.471	372	42	14	1	1	0	1	1	0	0	0	1	0
4w97	Rosetta	null	null	0.339	42	47.09	44	2	2	0	2	1	1	0	2	0	0	0.321	114	48.47	62	6	5	0	6	2	3	1	4	1	1
	Pconsc2	200	0.625	0.596	135	14.75	8	0	0	0	0	0	0	0	0	0	0	0.565	399	45.88	58	3	3	0	3	2	1	0	2	1	0
						[1]	No bbcontacts contact prediction for all-α targets
						[2]	Predicted contacts compared to CA/CB contacts found in crystal structure (8Å cutoff). Formula used is (True positives/Total number of contacts)
						[3]	Correlation coefficient >= 25.00; average chain length >= 10
						[4]	Rfree <= 0.45
